# Supplementary material for: Surveillance of avian influenza viruses in South Korea between 2012 and 2014
Source: Virol J. 2017 Mar 14;14:54. doi: 10.1186/s12985-017-0711-y (PMC5351195; doi:10.1186/s12985-017-0711-y)
Supplement: Additional file 2: Table S2. — HA sequence information of H5 viruses for phylogenetic analysis. (XLSX 18 kb) [file 12985_2017_711_MOESM2_ESM.xlsx]

## Sheet: Sheet1
Supplementary table 2. HA sequence information of H5 viruses for phylogenetic analysis.
Data source	Accession No.	Taxname	Pathotype
Genbank	HM172104	A/Anhui/1/2005(H5N1)_2.3.4	HPAI
Genbank	DQ371928	A/bar-headed goose/Qinghai/1A/2005(H5N1)_2.2	HPAI
Genbank	JN588804	A/Cambodia/U0417030/2010(H5N1)_1.1	HPAI
Genbank	HQ156765	A/chicken/Bangladesh/1151-10/2010(H5N1)_2.2.2	HPAI
Genbank	KC631941	A/chicken/China/AH/2012(H5N1)	HPAI
Genbank	DQ497667	A/chicken/Deli/BPPVRI-238-2/2008(H5N1)_2.1.3.3	HPAI
Genbank	HQ198261	A/chicken/Egypt/1029/2010(H5N1)_2.2.1	HPAI
Genbank	HM172096	A/chicken/Fujian/1/2007(H5N1)_2.3.4	HPAI
Genbank	DQ992755	A/chicken/Guiyang/3055/2005(H5N1)_2.3.3	HPAI
WHO*	-	A/chicken/Hong Kong/AP156/2009(H5N1)_2.3.4	HPAI
Genbank	KC631942	A/chicken/Jiangsu/XZ/2010(H5N1)	HPAI
Genbank	EF541412	A/chicken/Korea/ES/2003(H5N1)_2.5	HPAI
Genbank	GQ412053	A/chicken/Korea/Gimje/2008(H5N1)_2.3.2.1	HPAI
Genbank	HM172069	A/chicken/Sichuan/81/2005(H5N1)_2.3.4.1	HPAI
Genbank	CY047457	A/chicken/Thailand/CU-354/2008(H5N1)_1	HPAI
GISAID**	EPI284466	A/chicken/Vietnam/NCVD-279/2009(H5N1)_2.3.4.3	HPAI
GISAID	EPI284454	A/chicken/Vietnam/NCVD-281/2009(H5N1)_2.3.4.2	HPAI
WHO	-	A/chicken/Vietnam/NCVD-380/2009(H5N1)_1.1	HPAI
WHO	-	A/chicken/Vietnam/NCVD-399/2010(H5N1)_2.3.2.1	HPAI
WHO	-	A/chicken/Vietnam/NCVD-404/2010(H5N1)_2.3.4.1	HPAI
Genbank	DQ095624	A/chicken/Yunnan/447/2005(H5N1)_2.4	HPAI
Genbank	AB189053	A/crow/Kyoto/53/2004(H5N1)_2.5	HPAI
Genbank	HM172115	A/duck/Anhui/1/2006(H5N1)	HPAI
Genbank	GU727653	A/duck/Eastern China/008/2008(H5N5)	HPAI
Genbank	CY091627	A/duck/Guangdong/wy11/2008(H5N5)	HPAI
Genbank	HM172105	A/duck/Hunan/70/2004(H5N1)_2.3.1	HPAI
Genbank	DQ992813	A/duck/Yunnan/1126/2006(H5N1)_2.3.2	HPAI
Genbank	CY098798	A/environment/Guizhou/2/2009(H5N1)_2.3.4.2	HPAI
Genbank	NC_007362	A/goose/Guangdong/1/1996(H5N1)	HPAI
Genbank	DQ320896	A/goose/Guangxi/345/2005(H5N1)_2.3.2	HPAI
Genbank	DQ992757	A/goose/Guiyang/3422/2005(H5N1)_2.3.3	HPAI
Genbank	CY098744	A/Guangxi/1/2009(H5N1)_2.3.2.1	HPAI
Genbank	AF046088	A/Hong Kong/156/1997(H5N1)_0	HPAI
Genbank	GU052097	A/Hong Kong/483/1997(H5N1)_0	HPAI
Genbank	CY098758	A/Hubei/1/2010(H5N1)_2.3.2.1	HPAI
Genbank	CY098751	A/Hunan/2/2009(H5N1)_2.3.4.1	HPAI
Genbank	CY014433	A/Indonesia/625/2006(H5N1)_2.1.2	HPAI
Genbank	CY036077	A/Japanese white-eye/HK/1038/2006(H5N1)_2.3.4	HPAI
Genbank	EU434686	A/Jiangsu/1/2007(H5N1)_2.3.4	HPAI
Genbank	AB521159	A/peregrine falcon/Hong_Kong/810/2009(H5N1)_2.3.4	HPAI
Genbank	FJ517645	A/pigeon/Zhejiang/17/2005(H5N1)_2.3.1	HPAI
Genbank	JQ973678	A/quail/Jiangsu/k0104/2010(H5N5)	HPAI
Genbank	DQ407519	A/turkey/Turkey/1/2005(H5N1)_2.2.1	HPAI
WHO	-	A/Vietnam/HN31323/2007(H5N1)_2.3.4.3	HPAI
Genbank	AB569348	A/whooper swan/Mongolia/1/2010(H5N1)_2.3.2.1	HPAI
Genbank	AB436736	A/whooper swan/Akita/1/2008(H5N1)	HPAI
Genbank	AB675568	A/whooper swan/Hokkaido/3/2011(H5N1)	HPAI
GISAID	EPI533370	A/chicken/Indonesia/BL/2003(H5N1)	HPAI
Genbank	EU233675	A/chicken/Korea/IS/2006(H5N1)	HPAI
Genbank	GQ122395	A/chicken/Central Java/UT3091/2005(H5N1)	HPAI
Genbank	HQ636461	A/Hong Kong/6841/2010(H5N1)	HPAI
Genbank	JN807979	A/chicken/Korea/Iksan/2010(H5N1)	HPAI
Genbank	JQ710449	A/mandarin duck/Korea/PSC24-24/2010(H5N1)	HPAI
Genbank	JQ710457	A/Eurasian eagle owl/Korea/23/2010(H5N1)	HPAI
Genbank	KF813113	A/tiger/Jiangsu/01/2013(H5N1)	HPAI
Genbank	JQ041401	A/duck/Eastern China/1111/2011(H5N2)	HPAI
Genbank	CY091635	A/duck/Guangdong/wy19/2008(H5N5)	HPAI
Genbank	JQ973694	A/duck/Jiangsu/k1203/2010(H5N8)	HPAI
Genbank	JX507355	A/duck/Jiangsu/m234/2012(H5N2)	HPAI
Genbank	JQ041402	A/goose/Eastern China/1112/2011(H5N2)	HPAI
Genbank	JX534565	A/wild duck/Shandong/628/2011(H5N1)	HPAI
Genbank	KJ476669	A/duck/Zhejiang/W24/2013(H5N8)	HPAI
Genbank	KJ413842	A/breeder duck/Korea/Gochang1/2014(H5N8)	HPAI
Genbank	KJ413850	A/broiler duck/Korea/Buan2/2014(H5N8)	HPAI
Genbank	KJ413834	A/Baikal teal/Korea/Donglim3/2014(H5N8)	HPAI
Genbank	KJ508961	A/Baikal Teal/Korea/H52/2014(H5N8)	HPAI
Genbank	KJ509140	A/Bean Goose/Korea/H328/2014(H5N8)	HPAI
Genbank	KJ509156	A/Common Teal/Korea/H455-30/2014(H5N8)	HPAI
Genbank	AB932556	A/Chicken/Kumamoto/1-7/2014(H5N8)	HPAI
GISAID	EPI548485	A/duck/Chiba/26-372-48/2014(H5N8)	HPAI
GISAID	EPI553343	A/chicken/Miyazaki/7/2014(H5N8)	HPAI
GISAID	EPI553362	A/environment/Kagoshima/KU-ngr-H/2014(H5N8)	HPAI
GISAID	EPI573680	A/mallard duck/Kagoshima/KU116/2015(H5N8)	HPAI
Genbank	KR135371	A/Spotted dove/Vietnam/WBT191/2014(H5N6)	HPAI
GISAID	EPI588952	A/goose/Taiwan/a015/2015(H5N8)	HPAI
GISAID	EPI588960	A/duck/Taiwan/a043/2015(H5N2)	HPAI
GISAID	EPI588968	A/chicken/Taiwan/a174/2015(H5N3)	HPAI
WHO	-	A/duck/Taiwan/a068/2015(H5N8)	HPAI
Genbank	KU042768	A/duck/Zhejiang/925169/2014(H5N8)	HPAI
GISAID	EPI687144	A/peregrine falcon/Hong_Kong/04955/2015(H5N6)	HPAI
Genbank	KT221082	A/goose/Yangzhou/0420/2014(H5N8)	HPAI
Genbank	KT963046	A/environment/Yunnan/YN19/2015(H5N6)	HPAI
GISAID	EPI544756	A/turkey/Germany-MV/R2472/2014(H5N8)	HPAI
GISAID	EPI550849	A/duck/England/36226/14(H5N8)	HPAI
GISAID	EPI551143	A/eurasian wigeon/Netherlands/emc-1/2014(H5N8)	HPAI
GISAID	EPI553144	A/turkey/Italy/14VIR7898-10/2014(H5N8)	HPAI
GISAID	EPI553145	A/turkey/Germany-NI/R3372/2014(H5N8)	HPAI
GISAID	EPI553349	A/wigeon/Sakha/1/2014(H5N8)	HPAI
GISAID	EPI576384	A/Mute Swan/Sweden/SVA-1503130141-SZ543/2015(H5N8)	HPAI
Genbank	KR233690	A/chicken/Netherlands/emc-3/2014(H5N8)	HPAI
Genbank	KP739405	A/chicken/Oregon/41613-2/2014(H5N8)	HPAI
Genbank	KP307976	A/Northern pintail/Washington/40964/2014(H5N2)	HPAI
Genbank	KP307984	A/gyrfalcon/Washington/41088-6/2014(H5N8)	HPAI
Genbank	KP739397	A/turkey/Washington/61-22/2014(H5N2)	HPAI
Genbank	KP739421	A/American green-winged teal/Washington/195750/2014(H5N1)	HPAI
Genbank	KP307957	A/turkey/BC/FAV10/2014(H5N2)	HPAI
Genbank	KU201848	A/mallard/Washington/196865/2015(H5N2)	HPAI
Genbank	KU201864	A/American wigeon/Washington/196340/2015(H5N1)	HPAI
GISAID	EPI573196	A/broiler duck/Korea/H651/2014(H5N8)	HPAI
GISAID	EPI573197	A/chicken/Korea/H881/2014(H5N8)	HPAI
GISAID	EPI573204	A/goose/Korea/H1296/2014(H5N8)	HPAI
GISAID	EPI573208	A/gadwall/Korea/H1351/2014(H5N8)	HPAI
GISAID	EPI573214	A/broiler duck/Korea/H1582/2014(H5N8)	HPAI
GISAID	EPI573217	A/broiler duck/Korea/H1685/2014(H5N8)	HPAI
GISAID	EPI573221	A/broiler duck/Korea/H1731/2014(H5N8)	HPAI
GISAID	EPI573227	A/breeder duck/Korea/H1752/2014(H5N8)	HPAI
GISAID	EPI573232	A/broiler duck/Korea/H1840/2014(H5N8)	HPAI
GISAID	EPI573239	A/mallard/Korea/H1924-6/2014(H5N8)	HPAI
GISAID	EPI573236	A/spot-billed duck/Korea/H1981/2014(H5N8)	HPAI
GISAID	EPI573237	A/mallard/Korea/H1991/2014(H5N8)	HPAI
Genbank	JF510041	A/wild duck/Korea/CSM4-12/2009(H5N1)	LPAI
GISAID	EPI888263	A/wild duck/Korea/PSC16-3/2008(H5N2)	LPAI
Genbank	FJ767722	A/wild bird feces/shihwa/61/2005(H5N3)	LPAI
Genbank	KJ413855	A/wild duck/Korea/PSC18-15/2010(H5N8)	LPAI
* sequence downloaded from WHO website: (http://www.who.int/influenza/gisrs_laboratory/201101_ h5smalltreealignment.txt)
** We acknowledge the authors, originating and submitting laboratories of the sequences from GISAID’s EpiFlu™ Database on which this research is based. Contact details of submitters can be found at: http://platform.giscaid.org/epi3/frontend#326742.

## Sheet: Sheet2
Figure. Molecular Phylogenetic analysis by Maximum Likelihood method The evolutionary history was inferred by using the Maximum Likelihood method based on the General Time Reversible model [1]. The tree with the highest log likelihood (-11181.3945) is shown. The percentage of trees in which the associated taxa clustered together is shown next to the branches. Initial tree(s) for the heuristic sea…
